# Supplementary material for: A description of the gross pathology of drowning and other causes of mortality in seabirds
Source: BMC Vet Res. 2017 Oct 12;13:302. doi: 10.1186/s12917-017-1214-1 (PMC5639757; doi:10.1186/s12917-017-1214-1)
Supplement: Supplementary file 3 — This file shows all the raw data used in statistical analyses in this study. (XLSX 20 kb) [file 12917_2017_1214_MOESM3_ESM.xlsx]

## Sheet: Raw dataset
Ref	species	mass	age	sex	pec	liver	cause	pib
B116.3.94	guillemot	518	adult	f	NA	16	oiled	0
B116.3.94	guillemot	524	adult	f	NA	16	oiled	0
B116.3.94	guillemot	552	adult	f	NA	13	oiled	0
B116.3.94	guillemot	592	adult	f	NA	16	oiled	0
B116.3.94	guillemot	638	adult	f	NA	23	oiled	0
B123.10.95	guillemot	565	NA	NA	NA	NA	oiled	0
B123.10.95	guillemot	722	NA	m	NA	34	oiled	0
B123.10.95	guillemot	724	NA	f	NA	43	oiled	0
B123.10.95	guillemot	784	NA	m	NA	38	oiled	0
B136.2.93	guillemot	1140	adult	m	NA	NA	drowned	0
B142.3.94	guillemot	612	imm	m	NA	16	oiled	0
B142.3.94	guillemot	531	NA	NA	NA	NA	oiled	0
B142.3.94	guillemot	563	NA	NA	NA	NA	oiled	0
B142.3.94	guillemot	568	NA	NA	NA	NA	oiled	0
B142.3.94	guillemot	583	NA	m	NA	18.8	oiled	0
B142.3.94	guillemot	594	sub.adult	NA	NA	NA	oiled	0
B143.3.94	razorbill	443	adult	f	NA	19.4	oiled	0
B143.3.94	razorbill	542	sub.adult	NA	NA	NA	oiled	0
B16.2.88	shag	930	adult	NA	NA	NA	drowned	0
B161.11.92	guillemot	570	sub.adult	f	NA	26.6	oiled	0
B161.11.92	guillemot	615	sub.adult	f	NA	37	oiled	0
B164.3.94	guillemot	556	adult	m	NA	14	oiled	0
B164.3.94	guillemot	636	adult	m	NA	23	oiled	0
B164.3.94	guillemot	649	adult	m	NA	30	oiled	0
B164.3.94	guillemot	690	adult	f	NA	20.6	oiled	0
B164.3.94	guillemot	536	NA	NA	NA	NA	oiled	0
B179.11.92	guillemot	525	adult	f	NA	20	oiled	0
B179.11.92	guillemot	532	adult	f	NA	25	oiled	0
B179.11.92	guillemot	602	imm	m	NA	23	oiled	0
B18.1.88	razorbill	680	adult	m	NA	NA	drowned	0
B18.1.88	razorbill	710	adult	m	NA	NA	drowned	0
B18.1.88	razorbill	720	adult	m	NA	NA	drowned	0
B18.1.88	razorbill	750	adult	NA	NA	NA	drowned	0
B18.1.88	razorbill	770	adult	m	NA	NA	drowned	0
B18.1.88	razorbill	800	adult	f	NA	NA	drowned	0
B18.1.88	razorbill	850	adult	m	NA	NA	drowned	0
B18.1.88	razorbill	570	imm	f	NA	NA	drowned	0
B18.1.88	razorbill	690	imm	m	NA	NA	drowned	0
B18.1.88	razorbill	670	NA	NA	NA	NA	drowned	0
B18.1.88	razorbill	740	NA	NA	NA	NA	drowned	0
B18.1.88	razorbill	920	NA	NA	NA	NA	drowned	0
B18.1.88	razorbill	680	sub.adult	m	NA	NA	drowned	0
B18.1.88	razorbill	730	sub.adult	m	NA	NA	drowned	0
B18.1.88	razorbill	800	sub.adult	f	NA	NA	drowned	0
B192.2.94	guillemot	529	sub.adult	m	NA	27	unknown	0
B192.2.94	guillemot	574	sub.adult	m	NA	26.6	unknown	0
B192.2.94	guillemot	581	sub.adult	m	NA	14	unknown	0
B2004.070112	guillemot	1322	adult	f	160	48.7	drowned	0
B2005.070112	guillemot	1320	sub.adult	f	177	56.8	drowned	0
B2006.070112	guillemot	1113	adult	f	160	46.3	drowned	0
B2007.070112	razorbill	844	adult	m	100	32.3	drowned	0
B2008.070112	razorbill	1045	adult	f	103	21	drowned	0
B2009.070112	razorbill	700	adult	f	82.3	20	drowned	0
B2010.070112	guillemot	1076	adult	m	163.8	54.4	drowned	0
B2011.070112	guillemot	1142	adult	f	166	55	drowned	0
B2012.070112	guillemot	1205	adult	f	169.3	35	drowned	0
B2097.120513	guillemot	1020	adult	f	135.8	40.3	drowned	1
B2098.120513	guillemot	1206	adult	f	140	63.4	drowned	1
B2099.120513	guillemot	1277	adult	m	176.7	45.6	drowned	1
B2177.090114	guillemot	794	adult	f	127.2	38.5	drowned	0
B2178.090114	shag	1954	adult	m	201.2	68	drowned	0
B2179.090114	shag	1794	adult	m	174	74	drowned	0
B2180.090114	shag	1649	adult	f	171	56.3	drowned	0
B2181.090114	shag	1798	adult	f	185.2	67.4	drowned	0
B2184.070314	shag	1875	adult	m	175.5	64.2	drowned	0
B2185.070314	shag	1981	adult	m	204.4	74.3	drowned	0
B2186.070314	shag	NA	adult	m	NA	81.5	drowned	0
B2187.070314	shag	1694	sub.adult	m	182.4	72	drowned	0
B2188.070314	shag	2000	adult	m	181	67.7	drowned	0
B2189.070314	shag	1938	adult	m	212.5	78.5	drowned	0
B2190.070314	shag	1940	adult	m	180	64.2	drowned	0
B2191.070314	shag	1466	sub.adult	f	141.5	66.7	drowned	0
B2192.070314	guillemot	810	sub.adult	f	142.6	28.8	drowned	0
B2193.070314	razorbill	735	sub.adult	m	95	29.4	drowned	0
B2195.070314	shag	1753	adult	f	179.8	72	drowned	0
B2196.070314	shag	2200	sub.adult	m	191.5	63	drowned	0
B2210.070314	shag	1935	adult	m	185.6	66	drowned	0
B2211.070314	shag	1852	juvenile	m	176	74.5	drowned	0
B2212.070314	shag	2448	adult	m	236.4	66.6	drowned	0
B2213.070314	shag	1632	adult	f	158	76.5	drowned	0
B2214.070314	shag	1563	adult	f	152	73.8	drowned	0
B2215.070314	shag	1773	adult	f	168	55.8	drowned	0
B2216.070314	shag	1645	adult	f	155	72	drowned	0
B2217.070314	shag	1981	adult	m	197	70	drowned	0
B2219.070314	shag	1874	adult	m	195.2	93	drowned	0
B2220.070314	shag	1970	adult	m	187.4	92	drowned	0
B2221.070314	shag	1519	juvenile	f	136.2	71.5	drowned	0
B2222.070314	shag	1832	adult	m	192	102	drowned	0
B224.3.92	razorbill	455	imm	NA	NA	NA	unknown	0
B237.2.91	guillemot	577	adult	m	NA	NA	oiled	0
B237.2.91	guillemot	597	adult	f	NA	NA	unknown	0
B24.12.95	guillemot	537	adult	f	NA	15.3	oiled	0
B24.12.95	guillemot	700	adult	m	NA	20	unknown	0
B269.2.94	guillemot	582	sub.adult	m	NA	NA	oiled	0
B28.3.96	shag	2000	adult	m	NA	NA	drowned	0
B285.2.91	guillemot	1131	adult	m	NA	52.1	drowned	0
B285.2.91	guillemot	1252	adult	f	NA	42.3	drowned	0
B285.2.91	guillemot	1354	adult	m	NA	45	drowned	0
B285.2.91	guillemot	981	sub.adult	f	NA	40.8	drowned	0
B285.2.91	guillemot	1214	sub.adult	m	NA	48.5	drowned	0
B285.2.91	guillemot	1314	sub.adult	f	NA	49.9	drowned	0
B285.2.91	razorbill	835	adult	m	NA	30.4	drowned	0
B285.2.91	razorbill	981	adult	m	NA	43	drowned	0
B285.2.91	razorbill	985	adult	m	NA	34.6	drowned	0
B285.2.91	razorbill	826	sub.adult	m	NA	40	drowned	0
B285.2.91	razorbill	866	sub.adult	m	NA	30.7	drowned	0
B285.2.91	razorbill	950	sub.adult	m	NA	51.4	drowned	0
B289.2.89	guillemot	800	adult	m	NA	NA	oiled	0
B29.3.96	razorbill	530	imm	m	NA	NA	drowned	0
B4.2.82	shag	NA	adult	NA	NA	NA	oiled	0
B4.2.82	shag	NA	imm	NA	NA	NA	oiled	0
B4.2.96	guillemot	1024	adult	m	NA	62.1	drowned	0
B4.2.96	guillemot	1193	adult	f	NA	67.6	drowned	0
B4.2.96	guillemot	1214	adult	m	NA	72.4	drowned	0
B4.2.96	guillemot	1286	adult	m	NA	69.4	drowned	0
B4.2.96	guillemot	1461	adult	f	NA	75	drowned	0
B4.2.96	guillemot	1073	imm	m	NA	57	drowned	0
B4.2.96	guillemot	760	NA	NA	NA	NA	drowned	0
B4.2.96	guillemot	1104	NA	NA	NA	NA	drowned	0
B4.2.96	guillemot	1143	NA	NA	NA	NA	drowned	0
B4.2.96	guillemot	1168	NA	NA	NA	NA	drowned	0
B4.2.96	guillemot	1175	NA	NA	NA	NA	drowned	0
B4.2.96	guillemot	1198	NA	NA	NA	NA	drowned	0
B4.2.96	guillemot	1277	NA	NA	NA	NA	drowned	0
B422.2.91	guillemot	619	adult	f	NA	NA	oiled	0
B47.1.98	guillemot	997	adult	f	NA	48.1	drowned	0
B47.1.98	guillemot	1001	adult	f	NA	47.8	drowned	0
B47.1.98	guillemot	1002	adult	m	NA	47.6	drowned	0
B47.1.98	guillemot	1005	adult	f	NA	51.9	drowned	0
B47.1.98	guillemot	1026	adult	f	NA	53.5	drowned	0
B47.1.98	guillemot	1029	adult	m	NA	49	drowned	0
B47.1.98	guillemot	1098	adult	m	NA	53.2	drowned	0
B47.1.98	guillemot	851	imm	m	NA	43.4	drowned	0
B47.1.98	guillemot	927	imm	f	NA	44.2	drowned	0
B47.1.98	guillemot	983	imm	m	NA	43.7	drowned	0
B47.1.98	guillemot	1038	imm	m	NA	53.1	drowned	0
B47.1.98	guillemot	1095	imm	m	NA	40.8	drowned	0
B512.4.90	guillemot	576	adult	m	NA	NA	unknown	0
B512.4.90	guillemot	740	adult	f	NA	41.7	unknown	0
B512.4.90	guillemot	557	sub.adult	f	NA	NA	unknown	0
B512.4.90	guillemot	582	sub.adult	f	NA	16.6	unknown	0
B522.2.91	guillemot	581	NA	NA	NA	NA	oiled	0
B522.2.91	guillemot	623	NA	NA	NA	NA	oiled	0
B522.2.91	guillemot	659	NA	NA	NA	NA	oiled	0
B522.2.91	guillemot	663	NA	NA	NA	NA	oiled	0
B55.11.88	guillemot	500	NA	NA	NA	NA	unknown	0
B56.2.92	guillemot	499	adult	f	NA	NA	oiled	0
B56.2.92	guillemot	579	adult	f	NA	NA	oiled	0
B56.2.92	guillemot	528	sub.adult	m	NA	NA	oiled	0
B578.6.90	guillemot	470	sub.adult	f	NA	NA	unknown	0
B578.6.90	guillemot	628	sub.adult	m	NA	NA	unknown	0
B59.3.94	guillemot	512	adult	NA	NA	NA	oiled	0
B59.3.94	guillemot	560	adult	m	NA	NA	oiled	0
B59.3.94	guillemot	601	adult	f	NA	NA	oiled	0
B59.3.94	guillemot	713	sub.adult	m	NA	NA	oiled	0
B59.3.94	razorbill	360	NA	NA	NA	NA	oiled	0
B590.2.91	guillemot	502	NA	NA	NA	NA	oiled	0
B60.12.95	guillemot	587	adult	f	NA	11.4	oiled	0
B613.3.91	guillemot	543	NA	NA	NA	NA	oiled	0
B699.1.91	guillemot	468	adult	m	NA	NA	oiled	0
B699.1.91	guillemot	483	adult	f	NA	NA	oiled	0
B7.10.81	razorbill	NA	imm	NA	NA	NA	drowned	0
B7.10.81	razorbill	NA	imm	NA	NA	NA	drowned	0
B78.4.94	shag	1046	adult	f	NA	NA	unknown	0
B8.1.90	shag	1010	adult	f	NA	26.6	storm.wreck	0
B8.1.90	shag	1040	adult	f	NA	33.1	storm.wreck	0
B8.1.90	shag	1104	adult	m	NA	30.7	storm.wreck	0
B8.1.90	shag	1168	NA	NA	NA	NA	storm.wreck	0
B8.1.90	shag	1080	sub.adult	f	NA	32.5	storm.wreck	0
B8.1.90	shag	1116	sub.adult	m	NA	30	storm.wreck	0
B92.12.92	guillemot	590	sub.adult	m	NA	NA	oiled	0
B92.12.92	guillemot	655	sub.adult	m	NA	NA	oiled	0
NA: No data available
